# Supplementary material for: InteractiveXRDFit: a new tool to simulate and fit X-ray diffractograms of oxide thin films and heterostructures
Source: J Appl Crystallogr. 2018 Oct 18;51(Pt 6):1745–51. doi: 10.1107/S1600576718012840 (PMC6276276; doi:10.1107/S1600576718012840)
Supplement: Supplementary file 1 [file j-51-01745-sup1.zip]

Archive with 17 entries (8 files):
- MyAppInstaller_web.app/
- MyAppInstaller_web.app/Contents/
- MyAppInstaller_web.app/Contents/Info.plist
- MyAppInstaller_web.app/Contents/MacOS/
- MyAppInstaller_web.app/Contents/MacOS/setup
- MyAppInstaller_web.app/Contents/MacOS/setup.dSYM/
- MyAppInstaller_web.app/Contents/MacOS/setup.dSYM/Contents/
- MyAppInstaller_web.app/Contents/MacOS/setup.dSYM/Contents/Info.plist
- MyAppInstaller_web.app/Contents/MacOS/setup.dSYM/Contents/Resources/
- MyAppInstaller_web.app/Contents/MacOS/setup.dSYM/Contents/Resources/DWARF/
- MyAppInstaller_web.app/Contents/MacOS/setup.dSYM/Contents/Resources/DWARF/setup
- MyAppInstaller_web.app/Contents/Resources/
- MyAppInstaller_web.app/Contents/Resources/bundle.zip
- MyAppInstaller_web.app/Contents/Resources/en.lproj/
- MyAppInstaller_web.app/Contents/Resources/en.lproj/MainMenu.nib
- MyAppInstaller_web.app/Contents/Resources/installer.icns
- MyAppInstaller_web.app/Contents/Resources/splash.png
