# Supplementary material for: InteractiveXRDFit: a new tool to simulate and fit X-ray diffractograms of oxide thin films and heterostructures
Source: J Appl Crystallogr. 2018 Oct 18;51(Pt 6):1745–51. doi: 10.1107/S1600576718012840 (PMC6276276; doi:10.1107/S1600576718012840)
Supplement: Supplementary file 2 [file j-51-01745-sup2.zip]

Archive with 11 entries (11 files):
- InteractiveXRDFit.m
- AtomicScatteringFactor.m
- expzm.m
- FLayer.m
- GenerateSubstrates.m
- ProgcNSimu.m
- RMS.m
- StructureFactor.m
- Substrate.m
- PlotFitAndData.m
- Substrates.mat
