# Supplementary material for: InteractiveXRDFit: a new tool to simulate and fit X-ray diffractograms of oxide thin films and heterostructures
Source: J Appl Crystallogr. 2018 Oct 18;51(Pt 6):1745–51. doi: 10.1107/S1600576718012840 (PMC6276276; doi:10.1107/S1600576718012840)
Supplement: Supplementary file 2 [file j-51-01745-sup2.zip › StructureFactor.m]

% Created by Celine Lichtensteiger
% Calculates the structure factor for materials with a perovskite structure
%*********************************
function[F]=StructureFactor(fA,fB,fO,Q,z,c)
F=fA.*exp(1i*(Q.*z(1).*c))+fB.*exp(1i*(Q.*z(2).*c))+fO.*exp(1i*(Q.*z(3).*c))+fO.*exp(1i*(Q.*z(4).*c))+fO.*exp(1i*(Q.*z(5).*c));
